# Supplementary material for: Surface Planarization‐Epitaxial Growth Enables Uniform 2D/3D Heterojunctions for Efficient and Stable Perovskite Solar Modules
Source: Adv Sci (Weinh). 2024 Nov 3;12(1):2407380. doi: 10.1002/advs.202407380 (PMC11714145; doi:10.1002/advs.202407380)
Supplement: Supplementary file 2 — Supporting Information [file ADVS-12-2407380-s002.xlsx]

## Sheet: Sheet1
Figure 4a						Figure 4b					Figure S10c					Figure 5d					Figure 5f
V (V)	J (mA/cm2)					V (V)	J (mA/cm2)	V (V)	J (mA/cm2)		PCE					V (V)	J (mA/cm2)	V (V)	J (mA/cm2)		PCE
	Control 3D	Planarized 3D	Control 2D/3D	Planarized 2D/3D		Reverse		Forward			Control 3D	Planarized 3D	Control 2D/3D	Planarized 2D/3D		Control 2D/3D		Planarized 2D/3D			Control 2D/3D	Planarized 2D/3D
1.2	-37.4918	-28.3534	-32.8448	-8.5081		1.26	-50.5096	-0.1	25.6181		22.475	23.68	24.55	25.11		9	-3.06695	9	-3.22407		19.663	22.327
1.18	-20.6623	-14.2034	-17.8633	2.69		1.24	-32.8345	-0.08	25.6216		21.908	23.868	24.234	25.054		8.885	-2.59035	8.885	-2.60681		21.562	22.609
1.16	-7.1891	-2.6116	-4.7887	10.7171		1.22	-17.3565	-0.06	25.6128		22.681	23.932	24.126	25.311		8.7695	-2.07077	8.7695	-1.98922		19.207	22.6
1.14	3.4947	6.5786	5.8454	16.5199		1.2	-4.3941	-0.04	25.6185		22.413	23.603	24.384	24.806		8.6545	-1.54767	8.6545	-1.39201		20.768	22.634
1.12	10.5491	12.6504	13.1872	20.0916		1.18	5.7531	-0.02	25.6221		22.131	23.812	23.208	24.842		8.539	-1.03126	8.539	-0.81703		19.959	22.818
1.1	15.8135	17.1306	18.2534	22.1589		1.16	12.9017	0	25.6215		20.42	22.69	24.407	24.788		8.424	-0.53498	8.424	-0.27652		19.994	22.79
1.08	19.1023	19.9178	21.17	23.2983		1.14	17.8946	0.02	25.6216		21.342	22.654	24.001	24.452		8.309	-0.0595	8.309	0.24099		20.177	22.656
1.06	21.1199	21.5747	22.7523	23.9282		1.12	20.9989	0.04	25.6032		20.42	22.597	24.275	25.35		8.1935	0.39698	8.1935	0.71911		19.689	22.742
1.04	22.3505	22.6072	23.5958	24.2795		1.1	22.8656	0.06	25.6095		22.941	22.868	24.138	25.207		8.0785	0.81724	8.0785	1.16332		21.572	22.644
1.02	23.1045	23.2354	24.0929	24.4735		1.08	23.9651	0.08	25.6096		23.486	23.08	24.283	24.665		7.9635	1.20897	7.9635	1.57002		20.876	22.545
1	23.5746	23.6561	24.3715	24.5966		1.06	24.5988	0.1	25.6195		23.431	21.719	24.221	25.268		7.848	1.56922	7.848	1.93562		20.931	22.523
0.98	23.9027	23.9317	24.5375	24.6736		1.04	24.9543	0.12	25.6168		23.573	23.116	24.152	24.807		7.733	1.89161	7.733	2.25829		19.269	22.47
0.96	24.1119	24.126	24.6708	24.7164		1.02	25.194	0.14	25.6043		23.343	22.35	23.137	24.83		7.6175	2.17916	7.6175	2.5398		19.28	22.634
0.94	24.2448	24.2674	24.7374	24.7483		1	25.3276	0.16	25.5948		23.362	22.487	23.676	25.379		7.5025	2.42449	7.5025	2.77211		19.274	23.065
0.92	24.3234	24.3616	24.7807	24.7486		0.98	25.4261	0.18	25.6004		23.109	24.052	23.833	24.94		7.3875	2.63356	7.3875	2.96005
0.9	24.3831	24.436	24.8141	24.8019		0.96	25.4754	0.2	25.6198							7.272	2.80441	7.272	3.10251
0.88	24.4465	24.5078	24.8326	24.8393		0.94	25.5315	0.22	25.6088							7.157	2.93688	7.157	3.20482
0.86	24.4857	24.5549	24.8481	24.8415		0.92	25.5608	0.24	25.6169							7.042	3.03773	7.042	3.27666
0.84	24.5054	24.6079	24.85	24.8448		0.9	25.5854	0.26	25.5976							6.9265	3.11192	6.9265	3.32536
0.82	24.5124	24.6224	24.8607	24.8504		0.88	25.5719	0.28	25.6068							6.8115	3.16401	6.8115	3.35536
0.8	24.5368	24.6647	24.863	24.8435		0.86	25.5858	0.3	25.6068							6.696	3.20319	6.696	3.37639
0.78	24.5572	24.6905	24.868	24.8578		0.84	25.6062	0.32	25.6065							6.581	3.23332	6.581	3.39239
0.76	24.5513	24.6862	24.871	24.8446		0.82	25.6087	0.34	25.5885							6.466	3.25221	6.466	3.40317
0.74	24.5648	24.692	24.8689	24.8355		0.8	25.6146	0.36	25.5829							6.3505	3.26557	6.3505	3.40746
0.72	24.5652	24.7366	24.871	24.8492		0.78	25.6029	0.38	25.5918							6.2355	3.27674	6.2355	3.41125
0.7	24.5636	24.7517	24.8681	24.8482		0.76	25.6095	0.4	25.5954							6.1205	3.28617	6.1205	3.41565
0.68	24.5609	24.7586	24.8584	24.8536		0.74	25.6191	0.42	25.5949							6.005	3.2949	6.005	3.41748
0.66	24.5584	24.7734	24.8744	24.8459		0.72	25.6451	0.44	25.5865							5.89	3.30027	5.89	3.41865
0.64	24.548	24.7675	24.8642	24.8536		0.7	25.6319	0.46	25.5892							5.7745	3.30387	5.7745	3.41781
0.62	24.5743	24.7582	24.852	24.8607		0.68	25.6197	0.48	25.5978							5.6595	3.30759	5.6595	3.42194
0.6	24.5671	24.7661	24.8489	24.853		0.66	25.624	0.5	25.598							5.5445	3.3119	5.5445	3.42176
0.58	24.5549	24.767	24.8752	24.8418		0.64	25.6073	0.52	25.5811							5.429	3.31556	5.429	3.42023
0.56	24.5888	24.7803	24.8915	24.8405		0.62	25.6077	0.54	25.5907							5.314	3.3152	5.314	3.42031
0.54	24.5714	24.7643	24.8942	24.8518		0.6	25.6113	0.56	25.5984							5.1985	3.3169	5.1985	3.42344
0.52	24.5879	24.7735	24.8946	24.8567		0.58	25.6125	0.58	25.5861							5.0835	3.31803	5.0835	3.42563
0.5	24.601	24.7681	24.8977	24.8624		0.56	25.6205	0.6	25.5828							4.9685	3.31885	4.9685	3.42431
0.48	24.58	24.7762	24.9022	24.8563		0.54	25.6221	0.62	25.571							4.853	3.32094	4.853	3.42548
0.46	24.5582	24.7853	24.9027	24.8718		0.52	25.6181	0.64	25.5765							4.738	3.32184	4.738	3.4239
0.44	24.5667	24.7893	24.9108	24.8595		0.5	25.6253	0.66	25.5836							4.623	3.32236	4.623	3.42495
0.42	24.56	24.7808	24.9129	24.8463		0.48	25.615	0.68	25.5619							4.5075	3.3238	4.5075	3.42978
0.4	24.5514	24.7955	24.8926	24.8464		0.46	25.6259	0.7	25.5674							4.3925	3.32314	4.3925	3.43269
0.38	24.5655	24.8025	24.8883	24.8456		0.44	25.621	0.72	25.5689							4.277	3.32842	4.277	3.43025
0.36	24.5699	24.8029	24.896	24.8647		0.42	25.6224	0.74	25.5779							4.162	3.33061	4.162	3.43254
0.34	24.5851	24.7959	24.8987	24.8754		0.4	25.6266	0.76	25.5578							4.047	3.33318	4.047	3.43322
0.32	24.5855	24.813	24.8964	24.8632		0.38	25.6215	0.78	25.5619							3.9315	3.33408	3.9315	3.43256
0.3	24.562	24.8182	24.8902	24.8562		0.36	25.6166	0.8	25.5568							3.8165	3.33977	3.8165	3.43334
0.28	24.5575	24.8312	24.9056	24.861		0.34	25.6188	0.82	25.5628							3.7015	3.3423	3.7015	3.43364
0.26	24.5579	24.8171	24.8901	24.8336		0.32	25.6098	0.84	25.5298							3.586	3.34051	3.586	3.43477
0.24	24.5685	24.7928	24.8821	24.8366		0.3	25.6166	0.86	25.5271							3.471	3.34216	3.471	3.43258
0.22	24.563	24.8016	24.8844	24.8462		0.28	25.6076	0.88	25.5112							3.3555	3.34146	3.3555	3.43296
0.2	24.5664	24.8007	24.8864	24.8525		0.26	25.596	0.9	25.4865							3.2405	3.3423	3.2405	3.43377
0.18	24.5766	24.8029	24.8875	24.8681		0.24	25.6134	0.92	25.4655							3.1255	3.34315	3.1255	3.43517
0.16	24.58	24.799	24.8865	24.8723		0.22	25.6263	0.94	25.4209							3.01	3.34626	3.01	3.43503
0.14	24.5825	24.804	24.9005	24.8664		0.2	25.6084	0.96	25.3904							2.895	3.3495	2.895	3.43546
0.12	24.5808	24.81	24.8851	24.8706		0.18	25.5992	0.98	25.3287							2.7795	3.34971	2.7795	3.43891
0.1	24.5585	24.8316	24.8846	24.8777		0.16	25.5902	1	25.2193							2.6645	3.34958	2.6645	3.43955
0.08	24.5806	24.8295	24.8875	24.8847		0.14	25.6014	1.02	25.0607							2.5495	3.34986	2.5495	3.44088
0.06	24.585	24.8182	24.8779	24.8864		0.12	25.5974	1.04	24.7964							2.434	3.35237	2.434	3.44239
0.04	24.6102	24.8225	24.8781	24.8761		0.1	25.6184	1.06	24.3496							2.319	3.35224	2.319	3.44486
0.02	24.6168	24.8156	24.8782	24.8674		0.08	25.598	1.08	23.649							2.204	3.35129	2.204	3.4444
0	24.6174	24.8127	24.8909	24.8581		0.06	25.615	1.1	22.4542							2.0885	3.35041	2.0885	3.4432
-0.02	24.636	24.8327	24.8957	24.8756		0.04	25.6362	1.12	20.4667							1.9735	3.3498	1.9735	3.4421
-0.04	24.6187	24.8211	24.8965	24.8621		0.02	25.624	1.14	17.2179							1.858	3.35143	1.858	3.44344
-0.06	24.6134	24.8307	24.9024	24.8621		0	25.617	1.16	12.0078							1.743	3.35183	1.743	3.44346
-0.08	24.6066	24.8172	24.9238	24.8592		-0.02	25.616	1.18	4.5774							1.628	3.35156	1.628	3.44343
-0.1	24.6064	24.8253	24.931	24.8613		-0.04	25.6083	1.2	-5.9353							1.5125	3.35281	1.5125	3.44546
						-0.06	25.6383	1.22	-19.4588							1.3975	3.35419	1.3975	3.44549
						-0.08	25.623	1.24	-35.6393							1.2825	3.35528	1.2825	3.44581
						-0.1	25.6182	1.26	-54.1448							1.167	3.35461	1.167	3.44647
																1.052	3.35811	1.052	3.44913
																0.9365	3.35555	0.9365	3.44897
																0.8215	3.35863	0.8215	3.45041
																0.7065	3.36304	0.7065	3.44987
																0.591	3.36033	0.591	3.45056
																0.476	3.35874	0.476	3.45259
																0.361	3.3613	0.361	3.45305
																0.2455	3.36375	0.2455	3.45433
																0.1305	3.36478	0.1305	3.4566
																0.015	3.36681	0.015	3.46628
																-0.1	3.36725	-0.1	3.46416
